# Supplementary material for: The 4-α-Glucanotransferase AcbQ Is Involved in Acarbose Modification in Actinoplanes sp. SE50/110
Source: Microorganisms. 2023 Mar 27;11(4):848. doi: 10.3390/microorganisms11040848 (PMC10146171; doi:10.3390/microorganisms11040848)
Supplement: Supplementary file 1 [file microorganisms-11-00848-s001.zip]

Archive with 1 entries (1 files):
- microorganisms-2264798-supplementary.pdf
